# Supplementary material for: The Neuroscience Behind Writing: Handwriting vs. Typing—Who Wins the Battle?
Source: Life (Basel). 2025 Feb 22;15(3):345. doi: 10.3390/life15030345 (PMC11943480; doi:10.3390/life15030345)
Supplement: Supplementary file 1 [file life-15-00345-s001.zip]

Archive with 1 entries (1 files):
- life-3428671-supplementary.pdf
